# Supplementary material for: ﻿Coleção de Vetores de Tripanosomatídeos (Fiocruz/COLVET) held at the institution Fiocruz Minas in Brazil: diversity of Triatominae (Hemiptera, Reduviidae) and relevance for research, education, and entomological surveillance
Source: Zookeys. 2021 Dec 1;1074:17–42. doi: 10.3897/zookeys.1074.69700 (PMC8654810; doi:10.3897/zookeys.1074.69700)
Supplement: Supplementary material 2 — Table S1 [file zookeys-1074-017-s002.xlsx]

## Sheet: Planilha1
Species		* Indicates species reared in the insectary of the Grupo de Pesquisas em Triatomíneos, allowing the replacement of specimens in the educational collection whenever necessary.
Cavernicola lenti
Dipetalogaster maxima*
Eratyrus
Panstrongylus diasi
Panstrongylus geniculatus
Panstrongylus lignarius*
Panstrongylus lutzi
Panstrongylus megistus*
Paratriatoma lecticularia*
Psammolestes sp.
Rhodnius brethesi
Rhodnius colombiensis*
Rhodnius domesticus*
Rhodnius ecuadoriensis
Rhodnius milesi *
Rhodnius nasutus*
Rhodnius neglectus*
Rhodnius pallescens
Rhodnius pictipes*
Rhodnius prolixus*
Rhodnius robustus*
Rhodnius stali
Triatoma lenti*
Triatoma picturata
Triatoma rubrofasciata
Triatoma vitticeps*
Triatoma arthuneivai
Triatoma baratai
Triatoma brasiliensis*
Triatoma costalimai
Triatoma delpontei
Triatoma dimidiata
Triatoma garciabesi
Triatoma guazu
Triatoma infestans*
Triatoma klugi
Triatoma longipennis*
Triatoma maculata*
Triatoma matogrossensis
Triatoma melanica*
Triatoma pallidipennis*
Triatoma platensis
Triatoma protacta
Triatoma pseudomaculata*
Triatoma rubrovaria*
Triatoma sherlocki*
Triatoma sordida*
Triatoma tibiamaculata*
Triatoma vandae
Triatoma williami
Triatoma wygodzinskyi
Other non-hematophagous Hemiptera
